# Supplementary material for: Low-Tech Telemedicine Reduces Caregiver Burden and Improves Outcomes in Older Adults with Chronic Diseases: Results from a Prospective Study in Romania
Source: Healthcare (Basel). 2025 Sep 26;13(19):2442. doi: 10.3390/healthcare13192442 (PMC12524261; doi:10.3390/healthcare13192442)
Supplement: Supplementary file 1 [file healthcare-13-02442-s001.zip]

Archive with 1 entries (1 files):
- healthcare-3861246-supplementary.pdf
